# Supplementary material for: A novel Streptomyces species producing thiolutin with anti-MRSA activity and insights into its biosynthetic gene cluster
Source: Front Microbiol. 2026 Feb 27;17:1759196. doi: 10.3389/fmicb.2026.1759196 (PMC12982422; doi:10.3389/fmicb.2026.1759196)
Supplement: Supplementary file 2 [file Supplementary_file_2.xlsx]

## Sheet: Sheet1
Gene ID	Predicted Function	Top Hit Protein	Top Hit Organism	E-value	Identity	Accession
ctg1_4189	other	hypothetical protein	[Streptomyces sp. NPDC050856]	1e-65	0.9848	WP_362113888.1
ctg1_4190	other	DUF1996 domain-containing protein	[Streptomyces sp. NPDC050856]	0	0.9398	WP_362113885.1
ctg1_4191	biosynthetic-additional	NAD-dependent epimerase/dehydratase family protein	[Streptomyces sp. NPDC050856]	0	0.9787	WP_362113882.1
ctg1_4192	other	hypothetical protein	[unclassified Streptomyces]	1e-16	0.5487	WP_383175432.1
ctg1_4193	other	PepSY domain-containing protein	[Streptomyces sp. NPDC050856]	0	0.9712	WP_362113876.1
ctg1_4194	regulatory	winged helix-turn-helix domain-containing protein	[Streptomyces sp. NPDC050856]	2e-95	0.9817	WP_362113873.1
ctg1_4195	other	glutamine synthetase	[Streptomyces sp. NPDC050856]	0	0.9883	WP_362113871.1
ctg1_4196	biosynthetic-additional	Gfo/Idh/MocA family protein	[Streptomyces sp. NPDC050856]	8e-153	0.9932	WP_362113868.1
ctg1_4197	other	septal ring lytic transglycosylase RlpA family protein	[Streptomyces sp. CC228A]	4e-74	0.6852	WP_236240454.1
ctg1_4198	other	arsenate reductase family protein	[Streptomyces sp. NPDC050856]	5e-76	0.9833	WP_362113862.1
ctg1_4199	other	hypothetical protein	[Streptomyces sp. NPDC050856]	5e-57	0.978	WP_362113859.1
ctg1_4200	other	winged helix DNA-binding domain-containing protein	[Streptomyces sp. NPDC050856]	0	0.9746	WP_362113856.1
ctg1_4201	transport	MFS transporter	[Streptomyces sp. NPDC050856]	0	0.9877	WP_362113853.1
ctg1_4202	biosynthetic-additional	NAD(P)/FAD-dependent oxidoreductase	[Streptomyces sp. NPDC050856]	0	0.9939	WP_362113850.1
ctg1_4203	biosynthetic-additional	flavoprotein	[Streptomyces sp. NPDC050856]	6e-109	0.9884	WP_362113847.1
ctg1_4204	biosynthetic	non-ribosomal peptide synthetase	[Streptomyces sp. NPDC050856]	0	0.9894	WP_362113844.1
ctg1_4205	other	GMC family oxidoreductase	[Streptomyces sp. NPDC050856]	0	0.9944	WP_362113841.1
ctg1_4206	biosynthetic-additional	thioesterase II family protein	[Streptomyces sp. NPDC050856]	4e-167	0.988	WP_362113838.1
ctg1_4207	biosynthetic-additional	acyl-CoA dehydrogenase family protein	[Streptomyces sp. NPDC050856]	0	0.9895	WP_362113835.1
ctg1_4208	other	GNAT family N-acetyltransferase	[Streptomyces sp. NPDC050856]	0	0.9855	WP_362113832.1
ctg1_4209	other	group II truncated hemoglobin	[Streptomyces sp. NPDC049555]	1e-81	0.7829	WP_365965551.1
ctg1_4210	other	metallophosphoesterase family protein	[Streptomyces sp. NPDC050856]	4e-175	0.9802	WP_362113827.1
ctg1_4211	biosynthetic-additional	class I SAM-dependent methyltransferase	[Streptomyces sp. NPDC050856]	0	0.9864	WP_362113824.1
ctg1_4212	other	thioredoxin	[Streptomyces sp. NPDC050856]	2e-72	0.9909	WP_362113821.1
ctg1_4213	biosynthetic-additional	NAD(P)/FAD-dependent oxidoreductase	[Streptomyces sp. NPDC003077]	3e-150	0.7065	WP_355550002.1
ctg1_4214	other	helix-turn-helix domain-containing protein	[Streptomyces ochraceiscleroticus]	3e-109	0.8731	WP_211266507.1
ctg1_4215	other	type I glutamate--ammonia ligase	[Streptomyces sp. NPDC016309]	0	0.9829	WP_392276675.1
ctg1_4216	other	RDD family protein	[Streptomyces sp. NPDC050856]	7e-88	0.9926	WP_362113222.1
ctg1_4217	other	DUF4191 domain-containing protein	[Streptomyces sp. NPDC050856]	3e-123	0.9915	WP_362113224.1
ctg1_4218	other	SCO2195 family GlnR-regulated protein	[Streptomyces sp. NPDC050856]	3e-29	0.9775	WP_362113552.1
ctg1_4219	biosynthetic-additional	lipoyl synthase	[Streptomyces sp. NPDC006368]	0	0.9748	WP_356737092.1
ctg1_4220	other	lipoyl(octanoyl) transferase LipB	[Streptomyces sp. NPDC050856]	0	0.9809	WP_362113230.1
ctg1_4221	other	regulator	[Streptomyces sp. NPDC050856]	0	0.9958	WP_362113233.1
ctg1_4222	biosynthetic-additional	NAD(P)/FAD-dependent oxidoreductase [Streptomyces sp. NPDC050856]	[Streptomyces sp. NPDC050856]	0	0.9888	WP_362113236.1
ctg1_4223	biosynthetic-additional	TIGR01777 family oxidoreductase	[Streptomyces sp. NPDC050856]	4e-166	0.9966	WP_362113239.1
ctg1_4224	other	GNAT family N-acetyltransferase	[Streptomyces sp. NPDC050856]	2e-100	0.9879	WP_362113242.1
